# Supplementary material for: Reverse engineering of BNIP3 identifies a mitochondrial protective peptide
Source: Nat Commun. 2026 Jun 17;17:5359. doi: 10.1038/s41467-026-73993-2 (PMC13275919; doi:10.1038/s41467-026-73993-2)
Supplement: Supplementary file 11 — Source Data [file 41467_2026_73993_MOESM11_ESM.xlsx]

## Sheet: Main Figures
					Main Figures

## Sheet: Fig.1c
Index	Sequence	Name	labeled mBnip3 ~5µg/ml	Mean		Mean	Sequence
1	MDGSGEQLGSGGPTSSEQIM	IntAna_pep1	315			323.44	MDGSGEQLGSGGPTSSEQIM
2	MDGSGEQLGSGGPTSSEQIM	IntAna_pep1	334.33	323.44		328.78	SEQIMKTGAFLLQGFIQDRA
3	MDGSGEQLGSGGPTSSEQIM	IntAna_pep1	321			317.78	AGRMAGETPELTLEQPPQDA
4	SEQIMKTGAFLLQGFIQDRA	IntAna_pep2	321.67			330.22	DASTKKLSECLRRIGDELDS
5	SEQIMKTGAFLLQGFIQDRA	IntAna_pep2	335	328.78		324.22	ELDSNMELQRMIADVDTDSP
6	SEQIMKTGAFLLQGFIQDRA	IntAna_pep2	329.67			331.67	TDSPREVFFRVAADMFADGN
7	AGRMAGETPELTLEQPPQDA	IntAna_pep3	313			497.78	WGRVVALFYFASKLVLKALC
8	AGRMAGETPELTLEQPPQDA	IntAna_pep3	295	317.78		382	VPELIRTIMGWTLDFLRERL
9	AGRMAGETPELTLEQPPQDA	IntAna_pep3	345.33			501.78	RLLVWIQDQGGWEGLLSYFG
10	DASTKKLSECLRRIGDELDS	IntAna_pep4	317.67			344.56	TWQTVTIFVAGVLTASLTIW
11	DASTKKLSECLRRIGDELDS	IntAna_pep4	328.33	330.22		322.67	MFADGNFNWGRVVALFYFAS
12	DASTKKLSECLRRIGDELDS	IntAna_pep4	344.67			322.22	LVWIQDQGGWEGLLSYFGTP
13	ELDSNMELQRMIADVDTDSP	IntAna_pep5	332			333	ASTKKLSECLRRIGDELDSN
14	ELDSNMELQRMIADVDTDSP	IntAna_pep5	319	324.22
15	ELDSNMELQRMIADVDTDSP	IntAna_pep5	321.67
16	TDSPREVFFRVAADMFADGN	IntAna_pep6	324.67
17	TDSPREVFFRVAADMFADGN	IntAna_pep6	378.67	331.67
18	TDSPREVFFRVAADMFADGN	IntAna_pep6	291.67
19	WGRVVALFYFASKLVLKALC	IntAna_pep7	468.33
20	WGRVVALFYFASKLVLKALC	IntAna_pep7	577.33	497.78
21	WGRVVALFYFASKLVLKALC	IntAna_pep7	447.67
22	VPELIRTIMGWTLDFLRERL	IntAna_pep8	425.67
23	VPELIRTIMGWTLDFLRERL	IntAna_pep8	338.33	382
24	VPELIRTIMGWTLDFLRERL	IntAna_pep8	319.67
25	RLLVWIQDQGGWEGLLSYFG	IntAna_pep9	497.67
26	RLLVWIQDQGGWEGLLSYFG	IntAna_pep9	526.33	501.78
27	RLLVWIQDQGGWEGLLSYFG	IntAna_pep9	481.33
28	TWQTVTIFVAGVLTASLTIW	IntAna_pep10	331.67
29	TWQTVTIFVAGVLTASLTIW	IntAna_pep10	354.67	344.56
30	TWQTVTIFVAGVLTASLTIW	IntAna_pep10	347.33
31	MFADGNFNWGRVVALFYFAS	IntAna_pep11	329.67
32	MFADGNFNWGRVVALFYFAS	IntAna_pep11	319.67	322.67
33	MFADGNFNWGRVVALFYFAS	IntAna_pep11	318.67
34	LVWIQDQGGWEGLLSYFGTP	IntAna_pep12	320.67
35	LVWIQDQGGWEGLLSYFGTP	IntAna_pep12	332.33	322.22
36	LVWIQDQGGWEGLLSYFGTP	IntAna_pep12	313.67
37	ASTKKLSECLRRIGDELDSN	IntAna_pep13	358.67
38	ASTKKLSECLRRIGDELDSN	IntAna_pep13	321	333
39	ASTKKLSECLRRIGDELDSN	IntAna_pep13	319.33

## Sheet: Fig. 1d
Intra-protein DSSO Crosslinks for BNIP3 (ACE0836, samples CB02+CB03)									CD spectrum
									BNIP3
Protein1	LinkPos1	Protein2	LinkPos2						wavelength [nm]	MRE / deg dmol-1cm-2
BNIP3	54	BNIP3	90						260	-120.35
BNIP3	60	BNIP3	90						259.5	-92.18
BNIP3	70	BNIP3	90						259	-39.47
BNIP3	70	BNIP3	104						258.5	35.72
BNIP3	70	BNIP3	111						258	268.38
BNIP3	70	BNIP3	112						257.5	306.54
BNIP3	70	BNIP3	135						257	210.94
BNIP3	70	BNIP3	152						256.5	8.27
BNIP3	70	BNIP3	153						256	-78.91
BNIP3	76	BNIP3	90						255.5	-24.64
BNIP3	82	BNIP3	104						255	-45.79
BNIP3	84	BNIP3	104						254.5	-18.37
BNIP3	90	BNIP3	104						254	-108.55
BNIP3	90	BNIP3	111						253.5	-179.86
BNIP3	90	BNIP3	112						253	-144.86
BNIP3	90	BNIP3	130						252.5	2.36
BNIP3	90	BNIP3	135						252	103.7
BNIP3	90	BNIP3	152						251.5	127.59
BNIP3	90	BNIP3	153						251	61.54
BNIP3	90	BNIP3	168						250.5	-138.78
BNIP3	95	BNIP3	104						250	-133.3
BNIP3	104	BNIP3	112						249.5	-5.18
BNIP3	104	BNIP3	114						249	233.79
BNIP3	104	BNIP3	130						248.5	421.1
BNIP3	104	BNIP3	135						248	130.84
BNIP3	104	BNIP3	152						247.5	-92.05
BNIP3	104	BNIP3	153						247	-173.53
BNIP3	104	BNIP3	158						246.5	-155.78
BNIP3	108	BNIP3	135						246	-93.79
BNIP3	111	BNIP3	114						245.5	-122.57
BNIP3	111	BNIP3	130						245	-320.87
BNIP3	111	BNIP3	135						244.5	-488.8
BNIP3	111	BNIP3	158						244	-632.48
BNIP3	111	BNIP3	168						243.5	-698.61
BNIP3	112	BNIP3	135						243	-726.6
BNIP3	112	BNIP3	152						242.5	-976.3
BNIP3	112	BNIP3	153						242	-1314.86
BNIP3	112	BNIP3	163						241.5	-1673.9
BNIP3	121	BNIP3	130						241	-2005.03
BNIP3	121	BNIP3	135						240.5	-2053.85
BNIP3	121	BNIP3	138						240	-2446.9
BNIP3	122	BNIP3	130						239.5	-2712.32
BNIP3	130	BNIP3	135						239	-3150.8
BNIP3	130	BNIP3	152						238.5	-3432.07
BNIP3	130	BNIP3	153						238	-3596.26
BNIP3	130	BNIP3	158						237.5	-3943.89
BNIP3	130	BNIP3	163						237	-4435.18
BNIP3	135	BNIP3	140						236.5	-4966.66
BNIP3	135	BNIP3	152						236	-5681.99
BNIP3	135	BNIP3	153						235.5	-6109.55
BNIP3	135	BNIP3	158						235	-6533.6
BNIP3	135	BNIP3	163						234.5	-7237.14
BNIP3	152	BNIP3	153						234	-7958.65
BNIP3	152	BNIP3	158						233.5	-8750.35
BNIP3	152	BNIP3	163						233	-9445.41
BNIP3	152	BNIP3	168						232.5	-9997.49
BNIP3	153	BNIP3	158						232	-10469.2
BNIP3	153	BNIP3	163						231.5	-10720.3
BNIP3	153	BNIP3	168						231	-11150.8
BNIP3	158	BNIP3	163						230.5	-11754.2
									230	-12677
									229.5	-13561
									229	-14184.7
									228.5	-14631.8
									228	-15243.3
									227.5	-15873.1
									227	-16627.8
									226.5	-17168.4
									226	-17191.4
									225.5	-17742.2
									225	-17976.7
									224.5	-18957.1
									224	-19280.3
									223.5	-19713.4
									223	-19896.7
									222.5	-20143.1
									222	-20600.2
									221.5	-20656.2
									221	-20542
									220.5	-20561.3
									220	-20503.2
									219.5	-20886.3
									219	-20830.4
									218.5	-20784.9
									218	-20873.3
									217.5	-20724.8
									217	-20597.1
									216.5	-20580.5
									216	-20775.3
									215.5	-21070
									215	-21077.7
									214.5	-20916.1
									214	-20503.3
									213.5	-20356.7
									213	-20518.2
									212.5	-20898
									212	-21479.7
									211.5	-21875.4
									211	-22356
									210.5	-22473.7
									210	-22764.6
									209.5	-22745.3
									209	-23009.7
									208.5	-23235.8
									208	-23570.4
									207.5	-23936
									207	-24087.8
									206.5	-23979
									206	-23676.6
									205.5	-22652.6
									205	-21853.9
									204.5	-20943.1
									204	-20008.2
									203.5	-18809.4
									203	-17185.1
									202.5	-15434.1
									202	-13764.1
									201.5	-12229.8
									201	-10003.2
									200.5	-7918.59
									200	-5108.05
									199.5	-2588.64
									199	995.8
									198.5	4366.29
									198	7875.45
									197.5	11067.1
									197	13997.3
									196.5	17746.3
									196	20989.5
									195.5	24409.6
									195	27090.9
									194.5	29952.8
									194	32833.7
									193.5	33488.8
									193	33508.2
									192.5	33937.9
									192	35703.8
									191.5	42187.6
									191	38275.7
									190.5	27594.4
									190	29106

## Sheet: Fig. 2b
Sequence	Name	mBnip3 10µg/ml	mBax 1µg/ml
WVELHFSN	SubAna_pep001	2881.33	1123.67
AVELHFSN	SubAna_pep002	1026	582.67
CVELHFSN	SubAna_pep003	11701.7	2049.33
DVELHFSN	SubAna_pep004	959.67	528.67
EVELHFSN	SubAna_pep005	1284.67	625
FVELHFSN	SubAna_pep006	5218.67	1252
GVELHFSN	SubAna_pep007	1127.67	689.67
HVELHFSN	SubAna_pep008	993	548.67
IVELHFSN	SubAna_pep009	1192.33	455
KVELHFSN	SubAna_pep010	810.67	632
LVELHFSN	SubAna_pep011	2123.67	783.33
MVELHFSN	SubAna_pep012	816	485
NVELHFSN	SubAna_pep013	1020.67	574.67
PVELHFSN	SubAna_pep014	754.67	674
QVELHFSN	SubAna_pep015	1083.33	557.33
RVELHFSN	SubAna_pep016	1174.67	510.33
SVELHFSN	SubAna_pep017	1547	774.33
TVELHFSN	SubAna_pep018	1706.33	850
VVELHFSN	SubAna_pep019	2760.33	939.33
YVELHFSN	SubAna_pep020	5844.67	1730.33
WAELHFSN	SubAna_pep021	1042.67	415
WCELHFSN	SubAna_pep022	2949.67	814
WDELHFSN	SubAna_pep023	1751	507.67
WEELHFSN	SubAna_pep024	1267.33	467.67
WFELHFSN	SubAna_pep025	1435	656.33
WGELHFSN	SubAna_pep026	1135.67	488.67
WHELHFSN	SubAna_pep027	1105	452
WIELHFSN	SubAna_pep028	3066.67	960.67
WKELHFSN	SubAna_pep029	1075.33	435
WLELHFSN	SubAna_pep030	1096.67	579.33
WMELHFSN	SubAna_pep031	854.33	443.67
WNELHFSN	SubAna_pep032	1103.33	420.5
WPELHFSN	SubAna_pep033	1174	450.67
WQELHFSN	SubAna_pep034	1531.67	401.33
WRELHFSN	SubAna_pep035	1031.33	643
WSELHFSN	SubAna_pep036	993.33	463
WTELHFSN	SubAna_pep037	1184.67	480
WWELHFSN	SubAna_pep038	1234.67	458
WYELHFSN	SubAna_pep039	1725.67	971.67
WVALHFSN	SubAna_pep040	3212.33	1978.33
WVCLHFSN	SubAna_pep041	12647	3073.67
WVDLHFSN	SubAna_pep042	1479.33	593.67
WVFLHFSN	SubAna_pep043	21785.3	6168.33
WVGLHFSN	SubAna_pep044	970.33	635
WVHLHFSN	SubAna_pep045	32861.3	4953
WVILHFSN	SubAna_pep046	27553.7	6682.33
WVKLHFSN	SubAna_pep047	4459.33	2152
WVLLHFSN	SubAna_pep048	29570.3	6004.67
WVMLHFSN	SubAna_pep049	1813.67	966
WVNLHFSN	SubAna_pep050	2507.33	927.33
WVPLHFSN	SubAna_pep051	923.67	458
WVQLHFSN	SubAna_pep052	5026.33	1611.33
WVRLHFSN	SubAna_pep053	16353.3	13836
WVSLHFSN	SubAna_pep054	6843.67	2328.67
WVTLHFSN	SubAna_pep055	13721.7	3420
WVVLHFSN	SubAna_pep056	26265.3	6196.67
WVWLHFSN	SubAna_pep057	4975.33	710.33
WVYLHFSN	SubAna_pep058	34033	6087.33
WVEAHFSN	SubAna_pep059	609.5	431.33
WVECHFSN	SubAna_pep060	5457	832.67
WVEDHFSN	SubAna_pep061	1084	463
WVEEHFSN	SubAna_pep062	1553	447.33
WVEFHFSN	SubAna_pep063	3549.67	843.67
WVEGHFSN	SubAna_pep064	1107	409
WVEHHFSN	SubAna_pep065	872	504.67
WVEIHFSN	SubAna_pep066	2123.33	628.33
WVEKHFSN	SubAna_pep067	820	464.67
WVEMHFSN	SubAna_pep068	924.33	445
WVENHFSN	SubAna_pep069	1349.33	453.33
WVEPHFSN	SubAna_pep070	1014.67	506
WVEQHFSN	SubAna_pep071	940.33	464.33
WVERHFSN	SubAna_pep072	1136.67	458.33
WVESHFSN	SubAna_pep073	873.33	524.33
WVETHFSN	SubAna_pep074	1326	586.33
WVEVHFSN	SubAna_pep075	1701.33	873.33
WVEWHFSN	SubAna_pep076	1029.67	496
WVEYHFSN	SubAna_pep077	2518.33	713
WVELAFSN	SubAna_pep078	1225.67	492.67
WVELCFSN	SubAna_pep079	21427.3	1772.33
WVELDFSN	SubAna_pep080	1431.67	713.33
WVELEFSN	SubAna_pep081	1210.67	766.67
WVELFFSN	SubAna_pep082	1648	677.67
WVELGFSN	SubAna_pep083	1396	428
WVELIFSN	SubAna_pep084	18584.3	1477.33
WVELKFSN	SubAna_pep085	1085	684
WVELLFSN	SubAna_pep086	3128.33	755
WVELMFSN	SubAna_pep087	1431	511.33
WVELNFSN	SubAna_pep088	2339.33	851.67
WVELPFSN	SubAna_pep089	1406	443.33
WVELQFSN	SubAna_pep090	950	665.67
WVELRFSN	SubAna_pep091	1418	587.67
WVELSFSN	SubAna_pep092	2194.33	936.33
WVELTFSN	SubAna_pep093	2391.67	1183.67
WVELVFSN	SubAna_pep094	13055	2525.33
WVELWFSN	SubAna_pep095	1664.33	472.33
WVELYFSN	SubAna_pep096	10100.7	1594.67
WVELHASN	SubAna_pep097	713.33	434.33
WVELHCSN	SubAna_pep098	8345	1053
WVELHDSN	SubAna_pep099	590.67	458
WVELHESN	SubAna_pep100	810.67	444.67
WVELHGSN	SubAna_pep101	791.67	413.33
WVELHHSN	SubAna_pep102	776.67	433
WVELHISN	SubAna_pep103	5286	1256.67
WVELHKSN	SubAna_pep104	814.33	394.33
WVELHLSN	SubAna_pep105	3506.33	1215
WVELHMSN	SubAna_pep106	736.33	429.33
WVELHNSN	SubAna_pep107	1028	505.33
WVELHPSN	SubAna_pep108	942.33	432.67
WVELHQSN	SubAna_pep109	990	445.33
WVELHRSN	SubAna_pep110	1180.67	421.67
WVELHSSN	SubAna_pep111	672.67	415.33
WVELHTSN	SubAna_pep112	525.5	418.67
WVELHVSN	SubAna_pep113	7827.67	1033.67
WVELHWSN	SubAna_pep114	888.67	462.33
WVELHYSN	SubAna_pep115	1677.33	585.33
WVELHFAN	SubAna_pep116	2208	857.33
WVELHFCN	SubAna_pep117	20564	2533.67
WVELHFDN	SubAna_pep118	2711.33	907.67
WVELHFEN	SubAna_pep119	2405	876
WVELHFFN	SubAna_pep120	27236.7	4192.67
WVELHFGN	SubAna_pep121	4093.67	1499.67
WVELHFHN	SubAna_pep122	25327.3	2679
WVELHFIN	SubAna_pep123	6140.67	1180.33
WVELHFKN	SubAna_pep124	1130.67	600.33
WVELHFLN	SubAna_pep125	2185.33	741
WVELHFMN	SubAna_pep126	1325.33	592.67
WVELHFNN	SubAna_pep127	1505.67	622
WVELHFPN	SubAna_pep128	1555.67	975
WVELHFQN	SubAna_pep129	1211.33	677.33
WVELHFRN	SubAna_pep130	1760	865
WVELHFTN	SubAna_pep131	2935	984.33
WVELHFVN	SubAna_pep132	5280	952.33
WVELHFWN	SubAna_pep133	9645.33	1816.33
WVELHFYN	SubAna_pep134	37557	4669.33
WVELHFSA	SubAna_pep135	1413.33	465.33
WVELHFSC	SubAna_pep136	1477.33	602
WVELHFSD	SubAna_pep137	3845	1336.67
WVELHFSE	SubAna_pep138	1119.67	516.33
WVELHFSF	SubAna_pep139	2104.33	654.67
WVELHFSG	SubAna_pep140	1170.33	538
WVELHFSH	SubAna_pep141	1126.5	470
WVELHFSI	SubAna_pep142	994.67	414.67
WVELHFSK	SubAna_pep143	6760.33	722.33
WVELHFSL	SubAna_pep144	863	527.33
WVELHFSM	SubAna_pep145	834.5	397.5
WVELHFSP	SubAna_pep146	7159	1759.67
WVELHFSQ	SubAna_pep147	1204.67	590.33
WVELHFSR	SubAna_pep148	9852.67	2153.5
WVELHFSS	SubAna_pep149	919	439
WVELHFST	SubAna_pep150	942.67	356.33
WVELHFSV	SubAna_pep151	927	519.67
WVELHFSW	SubAna_pep152	2841.67	850.67
WVELHFSY	SubAna_pep153	6947	1000.67

## Sheet: Fig. 2 c,d
Index	Sequence	Name	Labelled_protein
1	AAQSGEENLQGSWVELHFSN	double Ala Peptide_001	1106.33
2	MAASGEENLQGSWVELHFSN	double Ala Peptide_002	952.67
3	MSAAGEENLQGSWVELHFSN	double Ala Peptide_003	733.67
4	MSQAAEENLQGSWVELHFSN	double Ala Peptide_004	972
5	MSQSAAENLQGSWVELHFSN	double Ala Peptide_005	998.33
6	MSQSGAANLQGSWVELHFSN	double Ala Peptide_006	854
7	MSQSGEAALQGSWVELHFSN	double Ala Peptide_007	731.5
8	MSQSGEEAAQGSWVELHFSN	double Ala Peptide_008	673.67
9	MSQSGEENAAGSWVELHFSN	double Ala Peptide_009	842.33
10	MSQSGEENLAASWVELHFSN	double Ala Peptide_010	807.33
11	MSQSGEENLQAAWVELHFSN	double Ala Peptide_011	1481.33
12	MSQSGEENLQGAAVELHFSN	double Ala Peptide_012	577.67
13	MSQSGEENLQGSAAELHFSN	double Ala Peptide_013	575
14	MSQSGEENLQGSWAALHFSN	double Ala Peptide_014	698.67
15	MSQSGEENLQGSWVAAHFSN	double Ala Peptide_015	535.5
16	MSQSGEENLQGSWVEAAFSN	double Ala Peptide_016	847
17	MSQSGEENLQGSWVELAASN	double Ala Peptide_017	269.5
18	MSQSGEENLQGSWVELHAAN	double Ala Peptide_018	663
19	MSQSGEENLQGSWVELHFAA	double Ala Peptide_019	704
20	MSQSGEENLQGSWVALHFSN	substitution_E15->A	563
21	MSQSGEENLQGSWVCLHFSN	substitution_E15->C	7149
22	MSQSGEENLQGSWVDLHFSN	substitution_E15->D	907
23	MSQSGEENLQGSWVFLHFSN	substitution_E15->F	4112
24	MSQSGEENLQGSWVGLHFSN	substitution_E15->G	409
25	MSQSGEENLQGSWVHLHFSN	substitution_E15->H	822.33
26	MSQSGEENLQGSWVILHFSN	substitution_E15->I	2996
27	MSQSGEENLQGSWVKLHFSN	substitution_E15->K	625.33
28	MSQSGEENLQGSWVLLHFSN	substitution_E15->L	4199
29	MSQSGEENLQGSWVMLHFSN	substitution_E15->M	447.67
30	MSQSGEENLQGSWVNLHFSN	substitution_E15->N	3842.5
31	MSQSGEENLQGSWVPLHFSN	substitution_E15->P	720
32	MSQSGEENLQGSWVQLHFSN	substitution_E15->Q	666.33
33	MSQSGEENLQGSWVRLHFSN	substitution_E15->R	663.33
34	MSQSGEENLQGSWVSLHFSN	substitution_E15->S	1084.5
35	MSQSGEENLQGSWVTLHFSN	substitution_E15->T	1036.33
36	MSQSGEENLQGSWVVLHFSN	substitution_E15->V	2646
37	MSQSGEENLQGSWVWLHFSN	substitution_E15->W	1900
38	MSQSGEENLQGSWVYLHFSN	substitution_E15->Y	4016.67
39	MSQSGAENLQGSWVELHFSN	substitution_E6->A	1150.67
40	MSQSGCENLQGSWVELHFSN	substitution_E6->C	2381.33
41	MSQSGDENLQGSWVELHFSN	substitution_E6->D	1210.33
42	MSQSGFENLQGSWVELHFSN	substitution_E6->F	1912.33
43	MSQSGGENLQGSWVELHFSN	substitution_E6->G	1071.33
44	MSQSGHENLQGSWVELHFSN	substitution_E6->H	2085.67
45	MSQSGIENLQGSWVELHFSN	substitution_E6->I	1063.67
46	MSQSGKENLQGSWVELHFSN	substitution_E6->K	753
47	MSQSGLENLQGSWVELHFSN	substitution_E6->L	1398.67
48	MSQSGMENLQGSWVELHFSN	substitution_E6->M	737
49	MSQSGNENLQGSWVELHFSN	substitution_E6->N	916.67
50	MSQSGPENLQGSWVELHFSN	substitution_E6->P	1926.67
51	MSQSGQENLQGSWVELHFSN	substitution_E6->Q	3416.33
52	MSQSGRENLQGSWVELHFSN	substitution_E6->R	1226.33
53	MSQSGSENLQGSWVELHFSN	substitution_E6->S	1381.67
54	MSQSGTENLQGSWVELHFSN	substitution_E6->T	1741
55	MSQSGVENLQGSWVELHFSN	substitution_E6->V	2479.67
56	MSQSGWENLQGSWVELHFSN	substitution_E6->W	5222
57	MSQSGYENLQGSWVELHFSN	substitution_E6->Y	13122.5
58	MSQSGEANLQGSWVELHFSN	substitution_E7->A	3031.67
59	MSQSGECNLQGSWVELHFSN	substitution_E7->C	4061
60	MSQSGEDNLQGSWVELHFSN	substitution_E7->D	3712
61	MSQSGEFNLQGSWVELHFSN	substitution_E7->F	677.33
62	MSQSGEGNLQGSWVELHFSN	substitution_E7->G	729
63	MSQSGEHNLQGSWVELHFSN	substitution_E7->H	1462
64	MSQSGEINLQGSWVELHFSN	substitution_E7->I	1281.67
65	MSQSGEKNLQGSWVELHFSN	substitution_E7->K	430
66	MSQSGELNLQGSWVELHFSN	substitution_E7->L	876.5
67	MSQSGEMNLQGSWVELHFSN	substitution_E7->M	595.67
68	MSQSGENNLQGSWVELHFSN	substitution_E7->N	1526
69	MSQSGEPNLQGSWVELHFSN	substitution_E7->P	1593.33
70	MSQSGEQNLQGSWVELHFSN	substitution_E7->Q	1655.5
71	MSQSGERNLQGSWVELHFSN	substitution_E7->R	804.33
72	MSQSGESNLQGSWVELHFSN	substitution_E7->S	795.33
73	MSQSGETNLQGSWVELHFSN	substitution_E7->T	1025.33
74	MSQSGEVNLQGSWVELHFSN	substitution_E7->V	1941
75	MSQSGEWNLQGSWVELHFSN	substitution_E7->W	1335.33
76	MSQSGEYNLQGSWVELHFSN	substitution_E7->Y	1514
77	MSQSGEENLQGSWVELHASN	substitution_F18->A	429
78	MSQSGEENLQGSWVELHCSN	substitution_F18->C	414.67
79	MSQSGEENLQGSWVELHDSN	substitution_F18->D	1440.67
80	MSQSGEENLQGSWVELHESN	substitution_F18->E	757.33
81	MSQSGEENLQGSWVELHGSN	substitution_F18->G	813.67
82	MSQSGEENLQGSWVELHHSN	substitution_F18->H	369
83	MSQSGEENLQGSWVELHISN	substitution_F18->I	1751.5
84	MSQSGEENLQGSWVELHKSN	substitution_F18->K	401
85	MSQSGEENLQGSWVELHLSN	substitution_F18->L	543.33
86	MSQSGEENLQGSWVELHMSN	substitution_F18->M	239.5
87	MSQSGEENLQGSWVELHNSN	substitution_F18->N	720.67
88	MSQSGEENLQGSWVELHPSN	substitution_F18->P	953
89	MSQSGEENLQGSWVELHQSN	substitution_F18->Q	774
90	MSQSGEENLQGSWVELHRSN	substitution_F18->R	622
91	MSQSGEENLQGSWVELHSSN	substitution_F18->S	231.5
92	MSQSGEENLQGSWVELHTSN	substitution_F18->T	315.33
93	MSQSGEENLQGSWVELHVSN	substitution_F18->V	327.5
94	MSQSGEENLQGSWVELHWSN	substitution_F18->W	506.5
95	MSQSGEENLQGSWVELHYSN	substitution_F18->Y	704.33
96	MSQSGEENLQASWVELHFSN	substitution_G11->A	876.33
97	MSQSGEENLQCSWVELHFSN	substitution_G11->C	1293
98	MSQSGEENLQDSWVELHFSN	substitution_G11->D	1389.33
99	MSQSGEENLQESWVELHFSN	substitution_G11->E	804.67
100	MSQSGEENLQFSWVELHFSN	substitution_G11->F	1209.33
101	MSQSGEENLQHSWVELHFSN	substitution_G11->H	1835.67
102	MSQSGEENLQISWVELHFSN	substitution_G11->I	1347.5
103	MSQSGEENLQKSWVELHFSN	substitution_G11->K	685
104	MSQSGEENLQLSWVELHFSN	substitution_G11->L	793
105	MSQSGEENLQMSWVELHFSN	substitution_G11->M	704.67
106	MSQSGEENLQNSWVELHFSN	substitution_G11->N	1029
107	MSQSGEENLQPSWVELHFSN	substitution_G11->P	1714.67
108	MSQSGEENLQQSWVELHFSN	substitution_G11->Q	800.33
109	MSQSGEENLQRSWVELHFSN	substitution_G11->R	916
110	MSQSGEENLQSSWVELHFSN	substitution_G11->S	1132
111	MSQSGEENLQTSWVELHFSN	substitution_G11->T	904.67
112	MSQSGEENLQVSWVELHFSN	substitution_G11->V	907.5
113	MSQSGEENLQWSWVELHFSN	substitution_G11->W	2621.33
114	MSQSGEENLQYSWVELHFSN	substitution_G11->Y	10230.3
115	MSQSAEENLQGSWVELHFSN	substitution_G5->A	1258
116	MSQSCEENLQGSWVELHFSN	substitution_G5->C	1816.5
117	MSQSDEENLQGSWVELHFSN	substitution_G5->D	2426.33
118	MSQSEEENLQGSWVELHFSN	substitution_G5->E	1677
119	MSQSFEENLQGSWVELHFSN	substitution_G5->F	994
120	MSQSHEENLQGSWVELHFSN	substitution_G5->H	1419
121	MSQSIEENLQGSWVELHFSN	substitution_G5->I	1577.67
122	MSQSKEENLQGSWVELHFSN	substitution_G5->K	1643.33
123	MSQSLEENLQGSWVELHFSN	substitution_G5->L	1145
124	MSQSMEENLQGSWVELHFSN	substitution_G5->M	842
125	MSQSNEENLQGSWVELHFSN	substitution_G5->N	1124
126	MSQSPEENLQGSWVELHFSN	substitution_G5->P	987.33
127	MSQSQEENLQGSWVELHFSN	substitution_G5->Q	1275
128	MSQSREENLQGSWVELHFSN	substitution_G5->R	841.67
129	MSQSSEENLQGSWVELHFSN	substitution_G5->S	932
130	MSQSTEENLQGSWVELHFSN	substitution_G5->T	842
131	MSQSVEENLQGSWVELHFSN	substitution_G5->V	1111.5
132	MSQSWEENLQGSWVELHFSN	substitution_G5->W	1394.67
133	MSQSYEENLQGSWVELHFSN	substitution_G5->Y	2649
134	MSQSGEENLQGSWVELAFSN	substitution_H17->A	492.67
135	MSQSGEENLQGSWVELCFSN	substitution_H17->C	7988
136	MSQSGEENLQGSWVELDFSN	substitution_H17->D	965
137	MSQSGEENLQGSWVELEFSN	substitution_H17->E	1658.33
138	MSQSGEENLQGSWVELFFSN	substitution_H17->F	3451.5
139	MSQSGEENLQGSWVELGFSN	substitution_H17->G	389
140	MSQSGEENLQGSWVELIFSN	substitution_H17->I	2269.5
141	MSQSGEENLQGSWVELKFSN	substitution_H17->K	941.5
142	MSQSGEENLQGSWVELLFSN	substitution_H17->L	1610
143	MSQSGEENLQGSWVELMFSN	substitution_H17->M	575
144	MSQSGEENLQGSWVELNFSN	substitution_H17->N	1145
145	MSQSGEENLQGSWVELPFSN	substitution_H17->P	1285
146	MSQSGEENLQGSWVELQFSN	substitution_H17->Q	1148.33
147	MSQSGEENLQGSWVELRFSN	substitution_H17->R	1196.67
148	MSQSGEENLQGSWVELSFSN	substitution_H17->S	740.67
149	MSQSGEENLQGSWVELTFSN	substitution_H17->T	1009
150	MSQSGEENLQGSWVELVFSN	substitution_H17->V	1045
151	MSQSGEENLQGSWVELWFSN	substitution_H17->W	2624.33
152	MSQSGEENLQGSWVELYFSN	substitution_H17->Y	6787
153	MSQSGEENLQGSWVEAHFSN	substitution_L16->A	435.67
154	MSQSGEENLQGSWVECHFSN	substitution_L16->C	1523.67
155	MSQSGEENLQGSWVEDHFSN	substitution_L16->D	1495
156	MSQSGEENLQGSWVEEHFSN	substitution_L16->E	1954.33
157	MSQSGEENLQGSWVEFHFSN	substitution_L16->F	1746.33
158	MSQSGEENLQGSWVEGHFSN	substitution_L16->G	1376.67
159	MSQSGEENLQGSWVEHHFSN	substitution_L16->H	1408.67
160	MSQSGEENLQGSWVEIHFSN	substitution_L16->I	1076
161	MSQSGEENLQGSWVEKHFSN	substitution_L16->K	957
162	MSQSGEENLQGSWVEMHFSN	substitution_L16->M	452.67
163	MSQSGEENLQGSWVENHFSN	substitution_L16->N	2689
164	MSQSGEENLQGSWVEPHFSN	substitution_L16->P	1198.33
165	MSQSGEENLQGSWVEQHFSN	substitution_L16->Q	3426.67
166	MSQSGEENLQGSWVERHFSN	substitution_L16->R	2220
167	MSQSGEENLQGSWVESHFSN	substitution_L16->S	467.33
168	MSQSGEENLQGSWVETHFSN	substitution_L16->T	1558.33
169	MSQSGEENLQGSWVEVHFSN	substitution_L16->V	1363.33
170	MSQSGEENLQGSWVEWHFSN	substitution_L16->W	3130
171	MSQSGEENLQGSWVEYHFSN	substitution_L16->Y	3959.33
172	MSQSGEENAQGSWVELHFSN	substitution_L9->A	746
173	MSQSGEENCQGSWVELHFSN	substitution_L9->C	1972.67
174	MSQSGEENDQGSWVELHFSN	substitution_L9->D	844.67
175	MSQSGEENEQGSWVELHFSN	substitution_L9->E	1268.67
176	MSQSGEENFQGSWVELHFSN	substitution_L9->F	762
177	MSQSGEENGQGSWVELHFSN	substitution_L9->G	544.5
178	MSQSGEENHQGSWVELHFSN	substitution_L9->H	786
179	MSQSGEENIQGSWVELHFSN	substitution_L9->I	687
180	MSQSGEENKQGSWVELHFSN	substitution_L9->K	341.5
181	MSQSGEENMQGSWVELHFSN	substitution_L9->M	894.67
182	MSQSGEENNQGSWVELHFSN	substitution_L9->N	806.33
183	MSQSGEENPQGSWVELHFSN	substitution_L9->P	642.67
184	MSQSGEENQQGSWVELHFSN	substitution_L9->Q	670.5
185	MSQSGEENRQGSWVELHFSN	substitution_L9->R	946.67
186	MSQSGEENSQGSWVELHFSN	substitution_L9->S	1000
187	MSQSGEENTQGSWVELHFSN	substitution_L9->T	1071
188	MSQSGEENVQGSWVELHFSN	substitution_L9->V	654
189	MSQSGEENWQGSWVELHFSN	substitution_L9->W	1677
190	MSQSGEENYQGSWVELHFSN	substitution_L9->Y	4110
191	ASQSGEENLQGSWVELHFSN	substitution_M1->A	1432.67
192	CSQSGEENLQGSWVELHFSN	substitution_M1->C	1864
193	DSQSGEENLQGSWVELHFSN	substitution_M1->D	1202.33
194	ESQSGEENLQGSWVELHFSN	substitution_M1->E	941.67
195	FSQSGEENLQGSWVELHFSN	substitution_M1->F	1859.33
196	GSQSGEENLQGSWVELHFSN	substitution_M1->G	1535
197	HSQSGEENLQGSWVELHFSN	substitution_M1->H	1192.33
198	ISQSGEENLQGSWVELHFSN	substitution_M1->I	924.67
199	KSQSGEENLQGSWVELHFSN	substitution_M1->K	790
200	LSQSGEENLQGSWVELHFSN	substitution_M1->L	1343
201	NSQSGEENLQGSWVELHFSN	substitution_M1->N	972.67
202	PSQSGEENLQGSWVELHFSN	substitution_M1->P	1128.33
203	QSQSGEENLQGSWVELHFSN	substitution_M1->Q	1088.67
204	RSQSGEENLQGSWVELHFSN	substitution_M1->R	1332
205	SSQSGEENLQGSWVELHFSN	substitution_M1->S	1231.33
206	TSQSGEENLQGSWVELHFSN	substitution_M1->T	1365
207	VSQSGEENLQGSWVELHFSN	substitution_M1->V	1467.67
208	WSQSGEENLQGSWVELHFSN	substitution_M1->W	2578.67
209	YSQSGEENLQGSWVELHFSN	substitution_M1->Y	3695.67
210	MSQSGEENLQGSWVELHFSA	substitution_N20->A	1011.67
211	MSQSGEENLQGSWVELHFSC	substitution_N20->C	1762.67
212	MSQSGEENLQGSWVELHFSD	substitution_N20->D	1244.5
213	MSQSGEENLQGSWVELHFSE	substitution_N20->E	2474.67
214	MSQSGEENLQGSWVELHFSF	substitution_N20->F	1986.67
215	MSQSGEENLQGSWVELHFSG	substitution_N20->G	961.67
216	MSQSGEENLQGSWVELHFSH	substitution_N20->H	650.67
217	MSQSGEENLQGSWVELHFSI	substitution_N20->I	1212.33
218	MSQSGEENLQGSWVELHFSK	substitution_N20->K	657.67
219	MSQSGEENLQGSWVELHFSL	substitution_N20->L	827.5
220	MSQSGEENLQGSWVELHFSM	substitution_N20->M	553.67
221	MSQSGEENLQGSWVELHFSP	substitution_N20->P	657.67
222	MSQSGEENLQGSWVELHFSQ	substitution_N20->Q	1011.67
223	MSQSGEENLQGSWVELHFSR	substitution_N20->R	1045.67
224	MSQSGEENLQGSWVELHFSS	substitution_N20->S	846.67
225	MSQSGEENLQGSWVELHFST	substitution_N20->T	1181
226	MSQSGEENLQGSWVELHFSV	substitution_N20->V	1360.67
227	MSQSGEENLQGSWVELHFSW	substitution_N20->W	4480.5
228	MSQSGEENLQGSWVELHFSY	substitution_N20->Y	3907
229	MSQSGEEALQGSWVELHFSN	substitution_N8->A	943.33
230	MSQSGEECLQGSWVELHFSN	substitution_N8->C	1614
231	MSQSGEEDLQGSWVELHFSN	substitution_N8->D	848.67
232	MSQSGEEELQGSWVELHFSN	substitution_N8->E	741.67
233	MSQSGEEFLQGSWVELHFSN	substitution_N8->F	1851.33
234	MSQSGEEGLQGSWVELHFSN	substitution_N8->G	1079.33
235	MSQSGEEHLQGSWVELHFSN	substitution_N8->H	842
236	MSQSGEEILQGSWVELHFSN	substitution_N8->I	574
237	MSQSGEEKLQGSWVELHFSN	substitution_N8->K	878.67
238	MSQSGEELLQGSWVELHFSN	substitution_N8->L	850
239	MSQSGEEMLQGSWVELHFSN	substitution_N8->M	742
240	MSQSGEEPLQGSWVELHFSN	substitution_N8->P	1130.67
241	MSQSGEEQLQGSWVELHFSN	substitution_N8->Q	1034.67
242	MSQSGEERLQGSWVELHFSN	substitution_N8->R	645.33
243	MSQSGEESLQGSWVELHFSN	substitution_N8->S	786
244	MSQSGEETLQGSWVELHFSN	substitution_N8->T	541.67
245	MSQSGEEVLQGSWVELHFSN	substitution_N8->V	762.67
246	MSQSGEEWLQGSWVELHFSN	substitution_N8->W	1224
247	MSQSGEEYLQGSWVELHFSN	substitution_N8->Y	1633.5
248	MSQSGEENLAGSWVELHFSN	substitution_Q10->A	1300
249	MSQSGEENLCGSWVELHFSN	substitution_Q10->C	4578.5
250	MSQSGEENLDGSWVELHFSN	substitution_Q10->D	901.67
251	MSQSGEENLEGSWVELHFSN	substitution_Q10->E	1094.33
252	MSQSGEENLFGSWVELHFSN	substitution_Q10->F	2824
253	MSQSGEENLGGSWVELHFSN	substitution_Q10->G	871.67
254	MSQSGEENLHGSWVELHFSN	substitution_Q10->H	1307
255	MSQSGEENLIGSWVELHFSN	substitution_Q10->I	1153.5
256	MSQSGEENLKGSWVELHFSN	substitution_Q10->K	671.67
257	MSQSGEENLLGSWVELHFSN	substitution_Q10->L	1822.33
258	MSQSGEENLMGSWVELHFSN	substitution_Q10->M	889.67
259	MSQSGEENLNGSWVELHFSN	substitution_Q10->N	1037.5
260	MSQSGEENLPGSWVELHFSN	substitution_Q10->P	731.33
261	MSQSGEENLRGSWVELHFSN	substitution_Q10->R	985.67
262	MSQSGEENLSGSWVELHFSN	substitution_Q10->S	784.33
263	MSQSGEENLTGSWVELHFSN	substitution_Q10->T	666
264	MSQSGEENLVGSWVELHFSN	substitution_Q10->V	1471.67
265	MSQSGEENLWGSWVELHFSN	substitution_Q10->W	3199.33
266	MSQSGEENLYGSWVELHFSN	substitution_Q10->Y	2830
267	MSASGEENLQGSWVELHFSN	substitution_Q3->A	842.67
268	MSCSGEENLQGSWVELHFSN	substitution_Q3->C	1359.33
269	MSDSGEENLQGSWVELHFSN	substitution_Q3->D	1622.67
270	MSESGEENLQGSWVELHFSN	substitution_Q3->E	1149.33
271	MSFSGEENLQGSWVELHFSN	substitution_Q3->F	1004.67
272	MSGSGEENLQGSWVELHFSN	substitution_Q3->G	1184
273	MSHSGEENLQGSWVELHFSN	substitution_Q3->H	1462
274	MSISGEENLQGSWVELHFSN	substitution_Q3->I	1345.33
275	MSKSGEENLQGSWVELHFSN	substitution_Q3->K	1016.33
276	MSLSGEENLQGSWVELHFSN	substitution_Q3->L	1321
277	MSMSGEENLQGSWVELHFSN	substitution_Q3->M	1400.67
278	MSNSGEENLQGSWVELHFSN	substitution_Q3->N	707
279	MSPSGEENLQGSWVELHFSN	substitution_Q3->P	989
280	MSRSGEENLQGSWVELHFSN	substitution_Q3->R	925
281	MSSSGEENLQGSWVELHFSN	substitution_Q3->S	890.67
282	MSTSGEENLQGSWVELHFSN	substitution_Q3->T	1177.67
283	MSVSGEENLQGSWVELHFSN	substitution_Q3->V	865.33
284	MSWSGEENLQGSWVELHFSN	substitution_Q3->W	1297.33
285	MSYSGEENLQGSWVELHFSN	substitution_Q3->Y	1292
286	MSQSGEENLQGAWVELHFSN	substitution_S12->A	3820
287	MSQSGEENLQGCWVELHFSN	substitution_S12->C	7038
288	MSQSGEENLQGDWVELHFSN	substitution_S12->D	543
289	MSQSGEENLQGEWVELHFSN	substitution_S12->E	446
290	MSQSGEENLQGFWVELHFSN	substitution_S12->F	4366.67
291	MSQSGEENLQGGWVELHFSN	substitution_S12->G	670.67
292	MSQSGEENLQGHWVELHFSN	substitution_S12->H	565
293	MSQSGEENLQGIWVELHFSN	substitution_S12->I	627.5
294	MSQSGEENLQGKWVELHFSN	substitution_S12->K	899.33
295	MSQSGEENLQGLWVELHFSN	substitution_S12->L	1275.67
296	MSQSGEENLQGMWVELHFSN	substitution_S12->M	627
297	MSQSGEENLQGNWVELHFSN	substitution_S12->N	978.5
298	MSQSGEENLQGPWVELHFSN	substitution_S12->P	535.33
299	MSQSGEENLQGQWVELHFSN	substitution_S12->Q	876.33
300	MSQSGEENLQGRWVELHFSN	substitution_S12->R	927.5
301	MSQSGEENLQGTWVELHFSN	substitution_S12->T	1740.33
302	MSQSGEENLQGVWVELHFSN	substitution_S12->V	589
303	MSQSGEENLQGWWVELHFSN	substitution_S12->W	1474
304	MSQSGEENLQGYWVELHFSN	substitution_S12->Y	2743.33
305	MSQSGEENLQGSWVELHFAN	substitution_S19->A	974.33
306	MSQSGEENLQGSWVELHFCN	substitution_S19->C	4325
307	MSQSGEENLQGSWVELHFDN	substitution_S19->D	2006.33
308	MSQSGEENLQGSWVELHFEN	substitution_S19->E	782.5
309	MSQSGEENLQGSWVELHFFN	substitution_S19->F	15000
310	MSQSGEENLQGSWVELHFGN	substitution_S19->G	1185
311	MSQSGEENLQGSWVELHFHN	substitution_S19->H	3322.33
312	MSQSGEENLQGSWVELHFIN	substitution_S19->I	2321.67
313	MSQSGEENLQGSWVELHFKN	substitution_S19->K	614
314	MSQSGEENLQGSWVELHFLN	substitution_S19->L	5133
315	MSQSGEENLQGSWVELHFMN	substitution_S19->M	654.33
316	MSQSGEENLQGSWVELHFNN	substitution_S19->N	1044.67
317	MSQSGEENLQGSWVELHFPN	substitution_S19->P	1313.33
318	MSQSGEENLQGSWVELHFQN	substitution_S19->Q	916.5
319	MSQSGEENLQGSWVELHFRN	substitution_S19->R	1137
320	MSQSGEENLQGSWVELHFTN	substitution_S19->T	859
321	MSQSGEENLQGSWVELHFVN	substitution_S19->V	3199
322	MSQSGEENLQGSWVELHFWN	substitution_S19->W	2704.5
323	MSQSGEENLQGSWVELHFYN	substitution_S19->Y	4371.67
324	MAQSGEENLQGSWVELHFSN	substitution_S2->A	1985.33
325	MCQSGEENLQGSWVELHFSN	substitution_S2->C	2478
326	MDQSGEENLQGSWVELHFSN	substitution_S2->D	4586.33
327	MEQSGEENLQGSWVELHFSN	substitution_S2->E	3042.33
328	MFQSGEENLQGSWVELHFSN	substitution_S2->F	1209.33
329	MGQSGEENLQGSWVELHFSN	substitution_S2->G	1830.67
330	MHQSGEENLQGSWVELHFSN	substitution_S2->H	1231.67
331	MIQSGEENLQGSWVELHFSN	substitution_S2->I	1478.67
332	MKQSGEENLQGSWVELHFSN	substitution_S2->K	705
333	MLQSGEENLQGSWVELHFSN	substitution_S2->L	937.33
334	MMQSGEENLQGSWVELHFSN	substitution_S2->M	1308.33
335	MNQSGEENLQGSWVELHFSN	substitution_S2->N	1542.33
336	MPQSGEENLQGSWVELHFSN	substitution_S2->P	1046
337	MQQSGEENLQGSWVELHFSN	substitution_S2->Q	989.33
338	MRQSGEENLQGSWVELHFSN	substitution_S2->R	723.33
339	MTQSGEENLQGSWVELHFSN	substitution_S2->T	842
340	MVQSGEENLQGSWVELHFSN	substitution_S2->V	662
341	MWQSGEENLQGSWVELHFSN	substitution_S2->W	1585.67
342	MYQSGEENLQGSWVELHFSN	substitution_S2->Y	1370.5
343	MSQAGEENLQGSWVELHFSN	substitution_S4->A	1457.67
344	MSQCGEENLQGSWVELHFSN	substitution_S4->C	1550.33
345	MSQDGEENLQGSWVELHFSN	substitution_S4->D	1702.33
346	MSQEGEENLQGSWVELHFSN	substitution_S4->E	1084
347	MSQFGEENLQGSWVELHFSN	substitution_S4->F	1155.33
348	MSQGGEENLQGSWVELHFSN	substitution_S4->G	1030
349	MSQHGEENLQGSWVELHFSN	substitution_S4->H	1468.67
350	MSQIGEENLQGSWVELHFSN	substitution_S4->I	1180.33
351	MSQKGEENLQGSWVELHFSN	substitution_S4->K	1181.33
352	MSQLGEENLQGSWVELHFSN	substitution_S4->L	1235.67
353	MSQMGEENLQGSWVELHFSN	substitution_S4->M	1601.67
354	MSQNGEENLQGSWVELHFSN	substitution_S4->N	882
355	MSQPGEENLQGSWVELHFSN	substitution_S4->P	1664
356	MSQQGEENLQGSWVELHFSN	substitution_S4->Q	1775.5
357	MSQRGEENLQGSWVELHFSN	substitution_S4->R	5096.5
358	MSQTGEENLQGSWVELHFSN	substitution_S4->T	1993.67
359	MSQVGEENLQGSWVELHFSN	substitution_S4->V	1398
360	MSQWGEENLQGSWVELHFSN	substitution_S4->W	2459
361	MSQYGEENLQGSWVELHFSN	substitution_S4->Y	3564.33
362	MSQSGEENLQGSWAELHFSN	substitution_V14->A	337.67
363	MSQSGEENLQGSWCELHFSN	substitution_V14->C	908
364	MSQSGEENLQGSWDELHFSN	substitution_V14->D	1270.5
365	MSQSGEENLQGSWEELHFSN	substitution_V14->E	928
366	MSQSGEENLQGSWFELHFSN	substitution_V14->F	2781.67
367	MSQSGEENLQGSWGELHFSN	substitution_V14->G	818
368	MSQSGEENLQGSWHELHFSN	substitution_V14->H	1534.67
369	MSQSGEENLQGSWIELHFSN	substitution_V14->I	1059
370	MSQSGEENLQGSWKELHFSN	substitution_V14->K	390.5
371	MSQSGEENLQGSWLELHFSN	substitution_V14->L	1614.67
372	MSQSGEENLQGSWMELHFSN	substitution_V14->M	605.67
373	MSQSGEENLQGSWNELHFSN	substitution_V14->N	2518.5
374	MSQSGEENLQGSWPELHFSN	substitution_V14->P	1854.33
375	MSQSGEENLQGSWQELHFSN	substitution_V14->Q	1963.33
376	MSQSGEENLQGSWRELHFSN	substitution_V14->R	1962.67
377	MSQSGEENLQGSWSELHFSN	substitution_V14->S	1032.5
378	MSQSGEENLQGSWTELHFSN	substitution_V14->T	677
379	MSQSGEENLQGSWWELHFSN	substitution_V14->W	2473.33
380	MSQSGEENLQGSWYELHFSN	substitution_V14->Y	1931
381	MSQSGEENLQGSAVELHFSN	substitution_W13->A	1121
382	MSQSGEENLQGSCVELHFSN	substitution_W13->C	1126
383	MSQSGEENLQGSDVELHFSN	substitution_W13->D	449.33
384	MSQSGEENLQGSEVELHFSN	substitution_W13->E	313.5
385	MSQSGEENLQGSFVELHFSN	substitution_W13->F	1932.33
386	MSQSGEENLQGSGVELHFSN	substitution_W13->G	254.67
387	MSQSGEENLQGSHVELHFSN	substitution_W13->H	460.5
388	MSQSGEENLQGSIVELHFSN	substitution_W13->I	970.67
389	MSQSGEENLQGSKVELHFSN	substitution_W13->K	289.33
390	MSQSGEENLQGSLVELHFSN	substitution_W13->L	516
391	MSQSGEENLQGSMVELHFSN	substitution_W13->M	229.33
392	MSQSGEENLQGSNVELHFSN	substitution_W13->N	567.67
393	MSQSGEENLQGSPVELHFSN	substitution_W13->P	1057.5
394	MSQSGEENLQGSQVELHFSN	substitution_W13->Q	730.5
395	MSQSGEENLQGSRVELHFSN	substitution_W13->R	340.5
396	MSQSGEENLQGSSVELHFSN	substitution_W13->S	327.67
397	MSQSGEENLQGSTVELHFSN	substitution_W13->T	641.33
398	MSQSGEENLQGSVVELHFSN	substitution_W13->V	582.5
399	MSQSGEENLQGSYVELHFSN	substitution_W13->Y	3045.67
400	AAASGEENLQGSWVELHFSN	triple Ala Peptide_001	653.67
401	MAAAGEENLQGSWVELHFSN	triple Ala Peptide_002	704
402	MSAAAEENLQGSWVELHFSN	triple Ala Peptide_003	584.5
403	MSQAAAENLQGSWVELHFSN	triple Ala Peptide_004	685.33
404	MSQSAAANLQGSWVELHFSN	triple Ala Peptide_005	882
405	MSQSGAAALQGSWVELHFSN	triple Ala Peptide_006	777.67
406	MSQSGEAAAQGSWVELHFSN	triple Ala Peptide_007	564
407	MSQSGEEAAAGSWVELHFSN	triple Ala Peptide_008	606.67
408	MSQSGEENAAASWVELHFSN	triple Ala Peptide_009	364
409	MSQSGEENLAAAWVELHFSN	triple Ala Peptide_010	893.67
410	MSQSGEENLQAAAVELHFSN	triple Ala Peptide_011	423
411	MSQSGEENLQGAAAELHFSN	triple Ala Peptide_012	434.33
412	MSQSGEENLQGSAAALHFSN	triple Ala Peptide_013	453.67
413	MSQSGEENLQGSWAAAHFSN	triple Ala Peptide_014	803
414	MSQSGEENLQGSWVAAAFSN	triple Ala Peptide_015	699
415	MSQSGEENLQGSWVEAAASN	triple Ala Peptide_016	867.33
416	MSQSGEENLQGSWVELAAAN	triple Ala Peptide_017	355.33
417	MSQSGEENLQGSWVELHAAA	triple Ala Peptide_018	352.5
418	MSQSGEENLQGSWVELHFS	truncational c-term_Peptide_001	1181.67
419	MSQSGEENLQGSWVELHF	truncational c-term_Peptide_002	2145.67
420	MSQSGEENLQGSWVELH	truncational c-term_Peptide_003	1486.5
421	MSQSGEENLQGSWVEL	truncational c-term_Peptide_004	1903
422	MSQSGEENLQGSWVE	truncational c-term_Peptide_005	3620.33
423	MSQSGEENLQGSWV	truncational c-term_Peptide_006	1669.5
424	MSQSGEENLQGSW	truncational c-term_Peptide_007	2242
425	MSQSGEENLQGS	truncational c-term_Peptide_008	1624.33
426	MSQSGEENLQG	truncational c-term_Peptide_009	2117.33
427	MSQSGEENLQ	truncational c-term_Peptide_010	1026
428	MSQSGEENL	truncational c-term_Peptide_011	1359.67
429	MSQSGEEN	truncational c-term_Peptide_012	1293.67
430	MSQSGEE	truncational c-term_Peptide_013	1514
431	MSQSGE	truncational c-term_Peptide_014	837
432	MSQSG	truncational c-term_Peptide_015	1794.67
433	MSQS	truncational c-term_Peptide_016	1697.67
434	MSQ	truncational c-term_Peptide_017	1938.5
435	MS	truncational c-term_Peptide_018	1014
436	M	truncational c-term_Peptide_019	1275
437	SQSGEENLQGSWVELHFSN	truncational n-term_Peptide_001	684.5
438	QSGEENLQGSWVELHFSN	truncational n-term_Peptide_002	586
439	SGEENLQGSWVELHFSN	truncational n-term_Peptide_003	2656.33
440	GEENLQGSWVELHFSN	truncational n-term_Peptide_004	1294
441	EENLQGSWVELHFSN	truncational n-term_Peptide_005	778.5
442	ENLQGSWVELHFSN	truncational n-term_Peptide_006	1025.33
443	NLQGSWVELHFSN	truncational n-term_Peptide_007	1426
444	LQGSWVELHFSN	truncational n-term_Peptide_008	1413
445	QGSWVELHFSN	truncational n-term_Peptide_009	1000
446	GSWVELHFSN	truncational n-term_Peptide_010	2185
447	SWVELHFSN	truncational n-term_Peptide_011	4889.33
448	WVELHFSN	truncational n-term_Peptide_012	14410
449	VELHFSN	truncational n-term_Peptide_013	2506
450	ELHFSN	truncational n-term_Peptide_014	1686
451	LHFSN	truncational n-term_Peptide_015	2567
452	HFSN	truncational n-term_Peptide_016	574.33
453	FSN	truncational n-term_Peptide_017	899.67
454	SN	truncational n-term_Peptide_018	1293.5
455	N	truncational n-term_Peptide_019	1989
456	SQSGEENLQGSWVELHFS	truncational n+c-term_Peptide_001	1229.33
457	QSGEENLQGSWVELHF	truncational n+c-term_Peptide_002	3746.67
458	SGEENLQGSWVELH	truncational n+c-term_Peptide_003	1309.33
459	GEENLQGSWVEL	truncational n+c-term_Peptide_004	1363.33
460	EENLQGSWVE	truncational n+c-term_Peptide_005	1989.33
461	ENLQGSWV	truncational n+c-term_Peptide_006	1900.67
462	NLQGSW	truncational n+c-term_Peptide_007	2101.33
463	LQGS	truncational n+c-term_Peptide_008	1707.67
464	QG	truncational n+c-term_Peptide_009	2369.33
465	MSQSGEENLQGSWVELHFSN	wild Type	1040.33

## Sheet: Fig. 2e
Substitution Analysis BAX

## Sheet: Fig. 2f
Fluorescence Anisotropy Titration Cy5.5-B-017 + hBNIP3								Microscale Thermophoresis Cy5.5-B-017 + hBAX
	r[680 nm/695 nm]								ΔFnorm [‰]
c(hBNIP3) / nM	Sample 1	Sample 2	Sample 3	Average	StdDev			c(hBAX) / nM	1st curve	2nd curve	3rd curve
0	0.1879	0.1996	0.2015	0.196333	0.0060135
10	0.1998	0.2153	0.2081	0.207733	0.00633316			12.207	18.7836	29.3455	11.8739
20	0.2198	0.2231	0.2242	0.222367	0.00186964			24.4141	-3.66214	-10.1045	-10.8866
30	0.2182	0.2287	0.2176	0.2215	0.00509706			48.8281	-30.5367	-27.0173	-22.5881
40	0.2218	0.2298	0.2247	0.225433	0.0033069			97.6563	-49.5136	-47.8993	-45.891
50	0.2257	0.2324	0.2301	0.2294	0.00277969			195.312	-69.6165	-62.7615	-62.6264
60	0.2276	0.2352	0.2406	0.234467	0.0053325			390.625	-88.0184	-71.6361	-85.8813
70	0.2302	0.2324	0.2337	0.2321	0.00144453			781.25	-110.781	-90.9229	-104.562
80	0.2247	0.2344	0.24	0.233033	0.00632051			1562.5	-116.714	-107.227	-111.876
90	0.2281	0.2333	0.2381	0.233167	0.00408357			3125	-144.226	-121.209	-118.922
100	0.2367	0.2314	0.235	0.234367	0.00220958			6250	-156.819	-135.915	-136.811
110	0.2304	0.2345	0.2365	0.2338	0.00253903			12500	-167.509	-142.414	-131.111
120	0.2278	0.2387	0.2447	0.237067	0.0069954			25000	-166.298	-152.001	-158.785
130	0.2404	0.2402	0.2391	0.2399	0.000571548
140	0.2418	0.2405	0.244	0.2421	0.00144453
150	0.2393	0.2443	0.2429	0.242167	0.00210608							One site -- Specific binding
175	0.2433	0.2438	0.2404	0.2425	0.00149889							Best-fit values
200	0.2509	0.2443	0.2424	0.245867	0.00364265							Bmax	-148.4
250	0.2561	0.2539	0.2545	0.254833	0.000928559							Kd	303.1
300	0.2615	0.2592	0.2608	0.2605	0.000962635							95% CI (profile likelihood)
350	0.2693	0.2674	0.269	0.268567	0.000834							Bmax	-157,3 to -139,8
400	0.2734	0.2809	0.2713	0.2752	0.00412068							Kd	226,1 to 405,5
450	0.2818	0.2867	0.2709	0.2798	0.00660353							Goodness of Fit
500	0.2896	0.286	0.2856	0.287067	0.00179877							Degrees of Freedom	34
550	0.2895	0.2959	0.2865	0.290633	0.00392032							R squared	0.9481
600	0.2945	0.3035	0.2906	0.2962	0.00540185							Sum of Squares	5978
650	0.2971	0.2984	0.2903	0.295267	0.00355184							Sy.x	13.26
700	0.3011	0.3016	0.2927	0.298467	0.00408276
750	0.298	0.3039	0.3031	0.301667	0.00261321							Number of points
												# of X values	84
												# Y values analyzed	36

## Sheet: Fig. 2h
Photocrosslink B017-BpA with BAX (ACE0826, sample CB02)
Protein1	LinkPos1	Protein2	LinkPos2
BAX	38	B017-BpA	21
BAX	39	B017-BpA	21
BAX	70	B017-BpA	21
BAX	72	B017-BpA	21
BAX	59	B017-BpA	21

## Sheet: Fig. 2i
Photocrosslink B017-BpA with BAX and BNIP3 (ACE0826-02, sample CB10)
Protein1	LinkPos1	Protein2	LinkPos2
BAX	38	B017-BpA	21
BAX	70	B017-BpA	21
BNIP3	140	B017-BpA	21

## Sheet: Fig. 3a
Inserted BAX		WT MEFs
	repeated-measures ANOVA		Groups
	P value	0.0008	Vehicle + STS vs. B-017 + STS; B-017 + STS vs. NCP + STS
	P value	0.0012	Vehicle vs. Vehicle+STS; Vehicle vs. NCP + STS

[truncated: 46 more sheets: Fig. 3d, Fig. 3e, Fig. 4a, Fig. 4b, Fig. 4c, Fig. 4d, Fig. 4e, Fig. 4f, Fig. 5b, Fig. 5c, Fig. 5d,e, Fig. 5f, Fig. 6a, Fig. 6b, Fig. 6c, Fig. 6d, Fig. 6e, Fig. 6g, Fig. 6f, Fig. 6h …]
